# Supplementary material for: Genome-wide identification and characterization of members of the LEA gene family in Panax notoginseng and their transcriptional responses to dehydration of recalcitrant seeds
Source: BMC Genomics. 2023 Mar 17;24:126. doi: 10.1186/s12864-023-09229-0 (PMC10024439; doi:10.1186/s12864-023-09229-0)
Supplement: Supplementary file 2 — Additional file 2:Table S1. The list of 19 pairs repetitive events in LEA genes of P. notoginseng and its Ka/Ks ratio. [file 12864_2023_9229_MOESM2_ESM.xlsx]

## Sheet: Additional file 2 Table S1
Additional file 2: Table S1. The list of 19 pairs repetitive events in LEA genes of Panax notoginseng and its Ka/Ks ratio.
Gene-1	Gene-2	Ka	Ks	Ka_Ks
Pno01G005297.t1	Pno10G009339.t1	0.850547	1.80291	0.471763
Pno01G004215.t1	Pno02G005420.t1	0.211857	3.20302	0.0661428
Pno01G008034.t1	Pno03G004228.t1	0.652287	NaN	NaN
Pno01G014208.t1	Pno05G016210.t1	0.302786	0.79421	0.381242
Pno01G006787.t1	Pno05G003676.t1	0.294106	1.38638	0.21214
Pno01G006807.t1	Pno05G003675.t2	0.77811	NaN	NaN
Pno01G006787.t1	Pno06G013284.t1	0.327639	1.16857	0.280375
Pno01G006785.t1	Pno09G001130.t1	0.128441	0.505674	0.254
Pno01G006787.t1	Pno09G001128.t1	0.174288	0.763833	0.228175
Pno01G008452.t1	Pno09G002674.t1	0.109192	0.39315	0.277736
Pno10G009339.t1	Pno05G001957.t1	0.278096	0.858663	0.323871
Pno02G004186.t1	Pno04G013501.t1	0.0576431	0.619471	0.0930521
Pno02G007168.t1	Pno04G003855.t1	0.120352	0.582868	0.206483
Pno02G009256.t1	Pno05G003247.t1	0.329044	1.16667	0.282036
Pno02G003087.t1	Pno07G003687.t1	0.616365	2.48551	0.247983
Pno02G009256.t1	Pno08G002530.t1	0.101048	0.486345	0.207769
Pno05G003884.t1	Pno06G001741.t1	0.192949	0.514439	0.375066
Pno05G003676.t1	Pno06G013284.t1	0.116522	0.354835	0.328384
Pno06G013403.t1	Pno09G001130.t1	0.688425	1.18043	0.583196
