# Supplementary material for: Genome-wide identification and characterization of members of the LEA gene family in Panax notoginseng and their transcriptional responses to dehydration of recalcitrant seeds
Source: BMC Genomics. 2023 Mar 17;24:126. doi: 10.1186/s12864-023-09229-0 (PMC10024439; doi:10.1186/s12864-023-09229-0)
Supplement: Supplementary file 4 — Additional file 4:Table S2. Primers designed for Quantitative Real-time PCR (qRT-PCR) in P. notoginseng. [file 12864_2023_9229_MOESM4_ESM.xlsx]

## Sheet: Sheet1
Additional file 4: Table S2. Primers designed for Quantitative Real-time PCR (qRT-PCR) in P. notoginseng
name	Subfamily	Forward primer	Reverse primer
GAPDH		TGGAATGGCCTTCCGAGTTC	CGTACCACGCGACAAGTTTC
PnoLEA5	LEA_2	ATGGGAGAAGCACCACAACC	CGGAAGATTAGCCAAAAGATGA
PnoLEA10	LEA_1	TCAATGCCGCCACCAAA	TGCCCGTAGCAGAATAGGAG
PnoLEA12	DHN	GGGGCGAAGAAAGACGAAGA	TTGACTCCTCGAACTTGGGC
PnoLEA16	SMP	CCGTTGGTGGACAGGTTGTA	TTGTATCCGGCAGTCTGAGC
PnoLEA33	LEA_5	GATGGGAAAGAGTGGAGGGC	TCGATCCCTTGTTCCTTGGC
PnoLEA39	SMP	GACAGTTAGCCTCCGAACCC	GCTATAGTCGATCCGCCGTC
PnoLEA43	DHN	GAGTTGCTGTCATGCTTGGC	TCTTCGCCGTTAGTCCCTTC
PnoLEA46	LEA_2	CCCATCGCCCCTCATTTTCT	CGAGTTGTGACGGTGAGGTT
PnoLEA51	LEA_4	GAAGGCTGGAGAGATGACGG	TTGGTCTCCCTTGCTTCGTC
PnoLEA54	DHN	CCTATGGTTCTGCTGGCACA	TCCTCCCTCCCATTCCATCA
PnoLEA58	LEA_2	CGCGTGACTGCTCTCATACT	GTGGTGGCGTTGAGATCGTA
PnoLEA59	LEA_2	TTCAGATGTCACCAGCCTCG	GCGATGACTGAAACGACGTG
